# Supplementary material for: Exploring the Link Between Motor Functions and the Relative Use of the More Affected Arm in Adults with Cerebral Palsy
Source: Sensors (Basel). 2025 Jan 23;25(3):660. doi: 10.3390/s25030660 (PMC11819957; doi:10.3390/s25030660)
Supplement: Supplementary file 1 [file sensors-25-00660-s001.zip]

Archive with 1 entries (1 files):
- sensors-3394925-supplementary.pdf
